# Supplementary material for: Evaluating small extracellular vesicle-based vaccination across heterologous Salmonella strains isolated from wastewater
Source: Infect Immun. 2025 Jan 13;93(2):e00485-24. doi: 10.1128/iai.00485-24 (PMC11834434; doi:10.1128/iai.00485-24)
Supplement: Table S1 — Differential expression analysis of S. Diarizonae vs S. Typhimurium and S. Enteritidis vs. S. Typhimurium. [file iai.00485-24-s0001.xlsx]

## Sheet: Diarizonae vs Typhimurium
Differential Expression Analysis of S. Diarizonae vs S. Typhimurium and S. Enteritidis vs. S. Typhimurium. The table presents the differential expression analysis of proteins between different serovars. For each gene, the table includes the unique identifier (ID), log fold change (logFC), and the negative log10 p-value (negLogP). Genes are categorized based on their significance as "Upregulated" …
Diarizonae vs Typhimurium
ID	logFC	negLogP	Significance	Protein names	Gene Ontology (biological process)	Gene Ontology (molecular function)
A0A5Y3B1D9	-1.22185	4	Downregulated
A0A3U2RRP0	-0.69897	4	Downregulated	alcohol dehydrogenase (EC 1.1.1.1)		alcohol dehydrogenase (NAD+) activity [GO:0004022]; zinc ion binding [GO:0008270]
A0A3F3J399	1.49136	4	Upregulated	OsmC family peroxiredoxin	response to oxidative stress [GO:0006979]	peroxidase activity [GO:0004601]
A0A3Y4SQS0	-0.52288	3.72125	Downregulated	Large ribosomal subunit protein uL18	translation [GO:0006412]	5S rRNA binding [GO:0008097]; structural constituent of ribosome [GO:0003735]
A0A750P364	-1.22185	3.63827	Downregulated	OsmC family protein	response to oxidative stress [GO:0006979]	peroxidase activity [GO:0004601]
A0A636CWC4	-1.22185	3.34679	Downregulated	3-hydroxy-5-phosphonooxypentane-2,4-dione thiolase (EC 2.3.1.245)		acyltransferase activity, transferring groups other than amino-acyl groups [GO:0016747]; fructose-bisphosphate aldolase activity [GO:0004332]
A0A5X6ECX6	0.414973	3.16115	Upregulated	Molecular chaperone OsmY	response to osmotic stress [GO:0006970]
A0A379QVH0	-1.52288	2.50864	Downregulated	Autoinducer 2-binding protein LsrB		carbohydrate binding [GO:0030246]
A0A0H2WSQ7	-0.52288	2.18046	Downregulated	glucarate dehydratase (EC 4.2.1.40)	D-glucarate catabolic process [GO:0042838]	glucarate dehydratase activity [GO:0008872]; magnesium ion binding [GO:0000287]
A0A1S0ZXM1	0.78533	2.08092	Upregulated	Polysaccharide deacetylase (Xylanase deacetylase)	xylan catabolic process [GO:0045493]	hydrolase activity, acting on carbon-nitrogen (but not peptide) bonds [GO:0016810]; hydrolase activity, acting on glycosyl bonds [GO:0016798]
A0A3S5DG60	1.23045	1.95861	Upregulated	Adenosylhomocysteinase (EC 3.3.1.1)	S-adenosylmethionine cycle [GO:0033353]	adenosylhomocysteinase activity [GO:0004013]
A0A0N1QZR4	-1	1.82391	Downregulated	CDP-glucose 4,6-dehydratase (EC 4.2.1.45)	auxin export across the plasma membrane [GO:0010315]; flavonol biosynthetic process [GO:0051555]; UDP-rhamnose biosynthetic process [GO:0010253]	CDP-glucose 4,6-dehydratase activity [GO:0047733]; dTDP-glucose 4,6-dehydratase activity [GO:0008460]; UDP-glucose 4,6-dehydratase activity [GO:0050377]; UDP-L-rhamnose synthase activity [GO:0010280]
A0A3Z0VAZ2	-1	1.79588	Downregulated	Malate synthase (EC 2.3.3.9)	glyoxylate cycle [GO:0006097]; tricarboxylic acid cycle [GO:0006099]	malate synthase activity [GO:0004474]
A0A3S4JY33	1.17609	1.79588	Upregulated	Polyribonucleotide nucleotidyl transferase (EC 2.7.7.8)	mRNA catabolic process [GO:0006402]	3'-5'-RNA exonuclease activity [GO:0000175]; polyribonucleotide nucleotidyltransferase activity [GO:0004654]; RNA binding [GO:0003723]
A0A2I5HJF3	1.6721	1.79588	Upregulated	Amino acid ABC transporter substrate-binding protein (Glutamate/aspartate ABC transporter substrate-binding protein)
A0A2I5HD96	-0.30103	1.55284	Downregulated	Peptidoglycan-binding protein LysM
A0A8E6NRH0	-0.69897	1.5376	Downregulated	Glutarate 2-hydroxylase (G-2-H) (EC 1.14.11.64)	L-lysine catabolic process [GO:0019477]	dioxygenase activity [GO:0051213]; ferrous iron binding [GO:0008198]; oxidoreductase activity, acting on paired donors, with incorporation or reduction of molecular oxygen, with 2-oxoglutarate as one donor, and the other dehydrogenated [GO:0050498]
A0A625CEI9	0.447158	1.52288	Upregulated	Cysteine synthase (EC 2.5.1.47)	cysteine biosynthetic process from serine [GO:0006535]	cystathionine beta-synthase activity [GO:0004122]; cysteine synthase activity [GO:0004124]; L-cysteine desulfhydrase activity [GO:0080146]
A0A5V1CYG6	-1.04576	1.46852	Downregulated	Fimbrial protein SefA
A0A6C8XXD1	0.919078	1.45593	Upregulated	Pyruvate dehydrogenase [ubiquinone] (EC 1.2.5.1) (Pyruvate oxidase) (POX) (Pyruvate:ubiquinone-8 oxidoreductase)	pyruvate catabolic process [GO:0042867]	flavin adenine dinucleotide binding [GO:0050660]; lipid binding [GO:0008289]; magnesium ion binding [GO:0000287]; pyruvate dehydrogenase (quinone) activity [GO:0052737]; thiamine pyrophosphate binding [GO:0030976]; ubiquinone binding [GO:0048039]
A0A702DV22	-0.30103	1.42022	Downregulated	NAD-dependent succinate-semialdehyde dehydrogenase		aldehyde dehydrogenase [NAD(P)+] activity [GO:0004030]; succinate-semialdehyde dehydrogenase (NAD+) activity [GO:0004777]
A0A5T7SH87	-0.30103	1.38722	Downregulated	Small ribosomal subunit protein uS5	translation [GO:0006412]	rRNA binding [GO:0019843]; structural constituent of ribosome [GO:0003735]
A0A3W0FA58	-1.30103	1.36653	Downregulated	2',3'-cyclic-nucleotide 2'-phosphodiesterase (EC 3.1.3.6, EC 3.1.4.16)	nucleotide catabolic process [GO:0009166]	2',3'-cyclic-nucleotide 2'-phosphodiesterase activity [GO:0008663]; 3'-nucleotidase activity [GO:0008254]; metal ion binding [GO:0046872]; nucleotide binding [GO:0000166]
A0A5U2LNJ0	-1	1.36653	Downregulated	Ig-like domain repeat protein
A0A1S0ZQM4	0.342423	1.33724	Upregulated	Flagellar hook protein FlgE	bacterial-type flagellum-dependent swarming motility [GO:0071978]

## Sheet: Enteritidis vs Typhimurium
Enteritidis vs Typhimurium
ID	logFC	negLogP	Significance	Protein names	Gene Ontology (biological process)	Gene Ontology (molecular function)
A0A3Z4X6J2	1.25527	3.49485	Upregulated	Uncharacterized protein
A0A3Z4X6F6	1.36173	3.4437	Upregulated	Phage tail protein
A0A2X4WT57	0.518514	3.11919	Upregulated	peptidase Do (EC 3.4.21.107)	positive regulation of apoptotic process [GO:0043065]; programmed cell death [GO:0012501]; protein quality control for misfolded or incompletely synthesized proteins [GO:0006515]	serine-type endopeptidase activity [GO:0004252]
A0A4D6P3U7	1.79934	3.09691	Upregulated	MBL fold metallo-hydrolase	dodecyl sulfate metabolic process [GO:0018909]	linear primary-alkylsulfatase activity [GO:0018741]; metal ion binding [GO:0046872]; protein dimerization activity [GO:0046983]
A0A379PQL4	-1	2.85387	Downregulated	Adenylosuccinate synthetase (AMPSase) (AdSS) (EC 6.3.4.4) (IMP--aspartate ligase)	'de novo' AMP biosynthetic process [GO:0044208]; IMP metabolic process [GO:0046040]	adenylosuccinate synthase activity [GO:0004019]; GTP binding [GO:0005525]; magnesium ion binding [GO:0000287]
A0A5W4PU34	1.11394	2.85387	Upregulated	Major capsid protein
A0A3Z4X5V9	1.8921	2.76955	Upregulated	Tail sheath protein gp29 gp29PR domain-containing protein
A0A636CWC4	-1	2.74473	Downregulated	3-hydroxy-5-phosphonooxypentane-2,4-dione thiolase (EC 2.3.1.245)		acyltransferase activity, transferring groups other than amino-acyl groups [GO:0016747]; fructose-bisphosphate aldolase activity [GO:0004332]
A0A3Z4X6D8	1.43136	2.52288	Upregulated	Virion structural protein
A0A2I5HJF3	1.34242	2.45593	Upregulated	Amino acid ABC transporter substrate-binding protein (Glutamate/aspartate ABC transporter substrate-binding protein)
A0A5V1CYG6	1.25527	2.39794	Upregulated	Fimbrial protein SefA
A0A655DBJ0	-0.69897	2.3279	Downregulated	Glutamate-1-semialdehyde 2,1-aminomutase (Glutamate-1-semialdehyde aminotransferase)		glutamate-1-semialdehyde 2,1-aminomutase activity [GO:0042286]; pyridoxal phosphate binding [GO:0030170]; transaminase activity [GO:0008483]
A0A3Z4X6I4	1.41497	2.22915	Upregulated	Virion structural protein
A0A731XSB7	-0.39794	2.19382	Downregulated	Oligopeptide ABC transporter substrate-binding protein OppA	peptide transport [GO:0015833]	peptide transmembrane transporter activity [GO:1904680]
A0A0H2WSQ7	-0.52288	2.18046	Downregulated	glucarate dehydratase (EC 4.2.1.40)	D-glucarate catabolic process [GO:0042838]	glucarate dehydratase activity [GO:0008872]; magnesium ion binding [GO:0000287]
A0A3Z4X5V5	1.44716	2.10237	Upregulated	Virion structural protein
A0A3Z4X6F5	2.04139	2.10237	Upregulated	DUF4043 family protein
A0A760G2Q1	-1	2.04576	Downregulated	Glycerol kinase (EC 2.7.1.30) (ATP:glycerol 3-phosphotransferase) (Glycerokinase) (GK)	glycerol catabolic process [GO:0019563]; glycerol-3-phosphate biosynthetic process [GO:0046167]; triglyceride metabolic process [GO:0006641]	ATP binding [GO:0005524]; glycerol kinase activity [GO:0004370]; metal ion binding [GO:0046872]
A0A5U3RV78	-0.52288	2.01323	Downregulated	3-oxoacyl-[acyl-carrier-protein] reductase (EC 1.1.1.100)	fatty acid biosynthetic process [GO:0006633]	3-oxoacyl-[acyl-carrier-protein] reductase (NADPH) activity [GO:0004316]; NAD binding [GO:0051287]
A0A5X6ECX6	0.431364	2	Upregulated	Molecular chaperone OsmY	response to osmotic stress [GO:0006970]
A0A6C8YHF0	-0.69897	1.95861	Downregulated	Alanine--tRNA ligase (EC 6.1.1.7) (Alanyl-tRNA synthetase) (AlaRS)	alanyl-tRNA aminoacylation [GO:0006419]; negative regulation of DNA-templated transcription [GO:0045892]	alanine-tRNA ligase activity [GO:0004813]; aminoacyl-tRNA editing activity [GO:0002161]; ATP binding [GO:0005524]; tRNA binding [GO:0000049]; zinc ion binding [GO:0008270]
A0A750KLF1	-1.04576	1.92082	Downregulated	Catalase-peroxidase (CP) (EC 1.11.1.21) (Peroxidase/catalase)	cellular response to hydrogen peroxide [GO:0070301]; hydrogen peroxide catabolic process [GO:0042744]	catalase activity [GO:0004096]; heme binding [GO:0020037]; metal ion binding [GO:0046872]
A0A748A3K1	0.518514	1.88606	Upregulated	Fumarate hydratase class II (Fumarase C) (EC 4.2.1.2) (Aerobic fumarase) (Iron-independent fumarase)	fumarate metabolic process [GO:0006106]; malate metabolic process [GO:0006108]; tricarboxylic acid cycle [GO:0006099]	fumarate hydratase activity [GO:0004333]
Q6V2G5	-0.69897	1.76955	Downregulated	Flagellin		structural molecule activity [GO:0005198]
A0A748ZDD1	-0.69897	1.67778	Downregulated	UPF0325 protein YaeH
A0A3Z4X5S0	1.36173	1.61979	Upregulated	Virion structural protein
A0A379XRJ2	-1.52288	1.60206	Downregulated	Glucose-1-phosphatase/inositol phosphatase (EC 3.1.3.10)		glucose-1-phosphatase activity [GO:0008877]
A0A379QVH0	-0.52288	1.60206	Downregulated	Autoinducer 2-binding protein LsrB		carbohydrate binding [GO:0030246]
A0A3Z4X648	0.959041	1.60206	Upregulated	Virion structural protein
A0A1S0ZQM4	-1.22185	1.58503	Downregulated	Flagellar hook protein FlgE	bacterial-type flagellum-dependent swarming motility [GO:0071978]
A0A0N1QZR4	-0.69897	1.56864	Downregulated	CDP-glucose 4,6-dehydratase (EC 4.2.1.45)	auxin export across the plasma membrane [GO:0010315]; flavonol biosynthetic process [GO:0051555]; UDP-rhamnose biosynthetic process [GO:0010253]	CDP-glucose 4,6-dehydratase activity [GO:0047733]; dTDP-glucose 4,6-dehydratase activity [GO:0008460]; UDP-glucose 4,6-dehydratase activity [GO:0050377]; UDP-L-rhamnose synthase activity [GO:0010280]
A0A6D1JBB0	0.447158	1.52288	Upregulated	Ferritin-like domain-containing protein
A0A751AVZ6	-1	1.50864	Downregulated	Molybdenum cofactor biosynthesis protein B	Mo-molybdopterin cofactor biosynthetic process [GO:0006777]
A0A750JDT0	-0.69897	1.50864	Downregulated	DNA-binding transcriptional regulator KdgR	negative regulation of DNA-templated transcription [GO:0045892]	DNA binding [GO:0003677]; DNA-binding transcription factor activity [GO:0003700]
A0A750P364	-0.39794	1.50864	Downregulated	OsmC family protein	response to oxidative stress [GO:0006979]	peroxidase activity [GO:0004601]
A0A1J6YMQ3	0.70757	1.50864	Upregulated	UTP--glucose-1-phosphate uridylyltransferase (EC 2.7.7.9) (UDP-glucose pyrophosphorylase)	biosynthetic process [GO:0009058]; UDP-glucose metabolic process [GO:0006011]	UTP:glucose-1-phosphate uridylyltransferase activity [GO:0003983]
A0A3Z0VAZ2	-0.69897	1.49485	Downregulated	Malate synthase (EC 2.3.3.9)	glyoxylate cycle [GO:0006097]; tricarboxylic acid cycle [GO:0006099]	malate synthase activity [GO:0004474]
A0A8F7UCP7	-0.22185	1.49485	Downregulated	Dihydrolipoyl dehydrogenase (EC 1.8.1.4)		dihydrolipoyl dehydrogenase activity [GO:0004148]; flavin adenine dinucleotide binding [GO:0050660]
A0A3Z4X6I1	0.991226	1.49485	Upregulated	Uncharacterized protein
A0A2C9NXS2	0.30103	1.42022	Upregulated	Fructose-bisphosphate aldolase (EC 4.1.2.13)		fructose-bisphosphate aldolase activity [GO:0004332]
A0A0D6FAL8	0.462398	1.40894	Upregulated	Long-chain fatty acid transport protein (Outer membrane FadL protein) (Outer membrane flp protein)		long-chain fatty acid transporting porin activity [GO:0015483]
A0A3F3J7D4	-0.39794	1.39794	Downregulated	Lysine--tRNA ligase (EC 6.1.1.6) (Lysyl-tRNA synthetase) (LysRS)	diadenosine tetraphosphate biosynthetic process [GO:0015966]; lysyl-tRNA aminoacylation [GO:0006430]; positive regulation of macrophage activation [GO:0043032]	ATP adenylyltransferase activity [GO:0003877]; ATP binding [GO:0005524]; lysine-tRNA ligase activity [GO:0004824]; magnesium ion binding [GO:0000287]; tRNA binding [GO:0000049]
A0A0X1KHE0	0.255273	1.38722	Upregulated	Outer membrane protein		efflux transmembrane transporter activity [GO:0015562]; porin activity [GO:0015288]
A0A3Z4X5Y2	1.79934	1.31876	Upregulated	Uncharacterized protein
A0A5W3ESF8	1.11394	1.3098	Upregulated	Uncharacterized protein
A0A3S5YGW4	-0.52288	1.30103	Downregulated	Ribose-phosphate pyrophosphokinase (RPPK) (EC 2.7.6.1) (5-phospho-D-ribosyl alpha-1-diphosphate synthase) (Phosphoribosyl diphosphate synthase) (Phosphoribosyl pyrophosphate synthase) (P-Rib-PP synthase) (PRPP synthase) (PRPPase)	5-phosphoribose 1-diphosphate biosynthetic process [GO:0006015]; purine nucleotide biosynthetic process [GO:0006164]; ribonucleoside monophosphate biosynthetic process [GO:0009156]	ATP binding [GO:0005524]; kinase activity [GO:0016301]; magnesium ion binding [GO:0000287]; ribose phosphate diphosphokinase activity [GO:0004749]
A0A5Y3B1D9	-1.22185	4	Downregulated
